# Supplementary material for: Full thermoelectric characterization of a single molecule
Source: Nat Commun. 2023 Jun 30;14:3868. doi: 10.1038/s41467-023-39368-7 (PMC10313753; doi:10.1038/s41467-023-39368-7)
Supplement: Supplementary file 3 — Source Data [file 41467_2023_39368_MOESM3_ESM.xlsx]

## Sheet: Figure 2b (Thermal conductance)
Displacement(nm)	Conductance(nW/K)
-7.001	-19.999
-6.999	-19.999
-6.997	-19.999
-6.995	-19.999
-6.993	-19.999
-6.991	-19.999
-6.989	-19.999
-6.987	-19.999
-6.985	-19.999
-6.983	-19.999
-6.981	-19.999
-6.979	-19.999
-6.977	-19.999
-6.975	-19.999
-6.973	-19.999
-6.971	-19.999
-6.969	-19.999
-6.967	-19.999
-6.965	-19.999
-6.963	-19.999
-6.961	-19.999
-6.959	-19.999
-6.957	-19.999
-6.955	-19.999
-6.953	-19.999
-6.951	-19.999
-6.949	-19.999
-6.947	-19.999
-6.945	-19.999
-6.943	-19.999
-6.941	-19.999
-6.939	-19.999
-6.937	-19.999
-6.935	-19.999
-6.933	-19.999
-6.931	-19.999
-6.929	-19.999
-6.927	-19.999
-6.925	-19.999
-6.923	-19.999
-6.921	-19.999
-6.919	-19.999
-6.917	-19.999
-6.915	-19.999
-6.913	-19.999
-6.911	-19.999
-6.909	-19.999
-6.907	-19.999
-6.905	-19.999
-6.903	-19.999
-6.901	-19.999
-6.899	-19.999
-6.897	-19.999
-6.895	-19.999
-6.893	-19.999
-6.891	-19.999
-6.889	-19.999
-6.887	-19.999
-6.885	-19.999
-6.883	-19.999
-6.881	-19.999
-6.879	-19.999
-6.877	-19.999
-6.875	-19.999
-6.873	-19.999
-6.871	-19.999
-6.869	-19.999
-6.867	-19.999
-6.865	-19.999
-6.863	-19.999
-6.861	-19.999
-6.859	-19.999
-6.857	-19.999
-6.855	-19.999
-6.853	-19.999
-6.851	-19.999
-6.849	-19.999
-6.847	-19.999
-6.845	-19.999
-6.843	-19.999
-6.841	-19.999
-6.839	-19.999
-6.837	-19.999
-6.835	-19.999
-6.833	-19.999
-6.831	-19.999
-6.829	-19.999
-6.827	-19.999
-6.825	-19.999
-6.823	-19.999
-6.821	-19.999
-6.819	-19.999
-6.817	-19.999
-6.815	-19.999
-6.813	-19.999
-6.811	-19.999
-6.809	-19.999
-6.807	-19.999
-6.805	-19.999
-6.803	-19.999
-6.801	-19.999
-6.799	-19.999
-6.797	-19.999
-6.795	-19.999
-6.793	-19.999
-6.791	-19.999
-6.789	-19.999
-6.787	-19.999
-6.785	-19.999
-6.783	-19.999
-6.781	-19.999
-6.779	-19.999
-6.777	-19.999
-6.775	-19.999
-6.773	-19.999
-6.771	-19.999
-6.769	-19.999
-6.767	-19.999
-6.765	-19.999
-6.763	-19.999
-6.761	-19.999
-6.759	-19.999
-6.757	-19.999
-6.755	-19.999
-6.753	-19.999
-6.751	-19.999
-6.749	-19.999
-6.747	-19.999
-6.745	-19.999
-6.743	-19.999
-6.741	-19.999
-6.739	-19.999
-6.737	-19.999
-6.735	-19.999
-6.733	-19.999
-6.731	-19.999
-6.729	-19.999
-6.727	-19.999
-6.725	-19.999
-6.723	-19.999
-6.721	-19.999
-6.719	-19.999
-6.717	-19.999
-6.715	-19.999
-6.713	-19.999
-6.711	-19.999
-6.709	-19.999
-6.707	-19.999
-6.705	-19.999
-6.703	-19.999
-6.701	-19.999
-6.699	-19.999
-6.697	-19.999
-6.695	-19.999
-6.693	-19.999
-6.691	-19.999
-6.689	-19.999
-6.687	-19.999
-6.685	-19.999
-6.683	-19.999
-6.681	-19.999
-6.679	-19.999
-6.677	-19.999
-6.675	-19.999
-6.673	-19.999
-6.671	-19.999
-6.669	-19.999
-6.667	-19.999
-6.665	-19.999
-6.663	-19.999
-6.661	-19.999
-6.659	-19.999
-6.657	-19.999
-6.655	-19.999
-6.653	-19.999
-6.651	-19.999
-6.649	-19.999
-6.647	-19.999
-6.645	-19.999
-6.643	-19.999
-6.641	-19.999
-6.639	-19.999
-6.637	-19.999
-6.635	-19.999
-6.633	-19.999
-6.631	-19.999
-6.629	-19.999
-6.627	-19.999
-6.625	-19.999
-6.623	-19.999
-6.621	-19.999
-6.619	-19.999
-6.617	-19.999
-6.615	-19.999
-6.613	-19.999
-6.611	-19.999
-6.609	-19.999
-6.607	-19.999
-6.605	-19.999
-6.603	-19.999
-6.601	-19.999
-6.599	-19.999
-6.597	-19.999
-6.595	-19.999
-6.593	-19.999
-6.591	-19.999
-6.589	-19.999
-6.587	-19.999
-6.585	-19.999
-6.583	-19.999
-6.581	-19.999
-6.579	-19.999
-6.577	-19.999
-6.575	-19.999
-6.573	-19.999
-6.571	-19.999
-6.569	-19.999
-6.567	-19.999
-6.565	-19.999
-6.563	-19.999
-6.561	-19.999
-6.559	-19.999
-6.557	-19.999
-6.555	-19.999
-6.553	-19.999
-6.551	-19.999
-6.549	-19.999
-6.547	-19.999
-6.545	-19.999
-6.543	-19.999
-6.541	-19.999
-6.539	-19.999
-6.537	-19.999
-6.535	-19.999
-6.533	-19.999
-6.531	-19.999
-6.529	-19.999
-6.527	-19.999
-6.525	-19.999
-6.523	-19.999
-6.521	-19.999
-6.519	-19.999
-6.517	-19.999
-6.515	-19.999
-6.513	-19.999
-6.511	-19.999
-6.509	-19.999
-6.507	-19.999
-6.505	-19.999
-6.503	-19.999
-6.501	-19.999
-6.499	-19.999
-6.497	-19.999
-6.495	-19.999
-6.493	-19.999
-6.491	-19.999
-6.489	-19.999
-6.487	-19.999
-6.485	-19.999
-6.483	-19.999
-6.481	-19.999
-6.479	-19.999
-6.477	-19.999
-6.475	-19.999
-6.473	-19.999
-6.471	-19.999
-6.469	-19.999
-6.467	-19.999
-6.465	-19.999
-6.463	-19.999
-6.461	-19.999
-6.459	-19.999
-6.457	-19.999
-6.455	-19.999
-6.453	-19.999
-6.451	-19.999
-6.449	-19.999
-6.447	-19.999
-6.445	-19.999
-6.443	-19.999
-6.441	-19.999
-6.439	-19.999
-6.437	-19.999
-6.435	-19.999
-6.433	-19.999
-6.431	-19.999
-6.429	-19.999
-6.427	-19.999
-6.425	-19.999
-6.423	-19.999
-6.421	-19.999
-6.419	-19.999
-6.417	-19.999
-6.415	-19.999
-6.413	-19.999
-6.411	-19.999
-6.409	-19.999
-6.407	-19.999
-6.405	-19.999
-6.403	-19.999
-6.401	-19.999
-6.399	-19.999
-6.397	-19.999
-6.395	-19.999
-6.393	-19.999
-6.391	-19.999
-6.389	-19.999
-6.387	-19.999
-6.385	-19.999
-6.383	-19.999
-6.381	-19.999
-6.379	-19.999
-6.377	-19.999
-6.375	-19.999
-6.373	-19.999
-6.371	-19.999
-6.369	-19.999
-6.367	-19.999
-6.365	-19.999
-6.363	-19.999
-6.361	-19.999
-6.359	-19.999
-6.357	-19.999
-6.355	-19.999
-6.353	-19.999
-6.351	-19.999
-6.349	-19.999
-6.347	-19.999
-6.345	-19.999
-6.343	-19.999
-6.341	-19.999
-6.339	-19.999
-6.337	-19.999
-6.335	-19.999
-6.333	-19.999
-6.331	-19.999
-6.329	-19.999
-6.327	-19.999
-6.325	-19.999
-6.323	-19.999
-6.321	-19.999
-6.319	-19.999
-6.317	-19.999
-6.315	-19.999
-6.313	-19.999
-6.311	-19.999
-6.309	-19.999
-6.307	-19.999
-6.305	-19.999
-6.303	-19.999
-6.301	-19.999
-6.299	-19.999
-6.297	-19.999
-6.295	-19.999
-6.293	-19.999
-6.291	-19.999
-6.289	-19.999
-6.287	-19.999
-6.285	-19.999
-6.283	-19.999
-6.281	-19.999
-6.279	-19.999
-6.277	-19.999
-6.275	-19.999
-6.273	-19.999
-6.271	-19.999
-6.269	-19.999
-6.267	-19.999
-6.265	-19.999
-6.263	-19.999
-6.261	-19.999
-6.259	-19.999
-6.257	-19.999
-6.255	-19.999
-6.253	-19.999
-6.251	-19.999
-6.249	-19.999
-6.247	-19.999
-6.245	-19.999
-6.243	-19.999
-6.241	-19.999
-6.239	-19.999
-6.237	-19.999
-6.235	-19.999
-6.233	-19.999
-6.231	-19.999
-6.229	-19.999
-6.227	-19.999
-6.225	-19.999
-6.223	-19.999
-6.221	-19.999
-6.219	-19.999
-6.217	-19.999
-6.215	-19.999
-6.213	-19.999
-6.211	-19.999
-6.209	-19.999
-6.207	-19.999
-6.205	-19.999
-6.203	-19.999
-6.201	-19.999
-6.199	-19.999
-6.197	-19.999
-6.195	-19.999
-6.193	-19.999
-6.191	-19.999
-6.189	-19.999
-6.187	-19.999
-6.185	-19.999
-6.183	-19.999
-6.181	-19.999
-6.179	-19.999
-6.177	-19.999
-6.175	-19.999
-6.173	-19.999
-6.171	-19.999
-6.169	-19.999
-6.167	-19.999
-6.165	-19.999
-6.163	-19.999
-6.161	-19.999
-6.159	-19.999
-6.157	-19.999
-6.155	-19.999
-6.153	-19.999
-6.151	-19.999
-6.149	-19.999
-6.147	-19.999
-6.145	-19.999
-6.143	-19.999
-6.141	-19.999
-6.139	-19.999
-6.137	-19.999
-6.135	-19.999
-6.133	-19.999
-6.131	-19.999
-6.129	-19.999
-6.127	-19.999
-6.125	-19.999
-6.123	-19.999
-6.121	-19.999
-6.119	-19.999
-6.117	-19.999
-6.115	-19.999
-6.113	-19.999
-6.111	-19.999
-6.109	-19.999
-6.107	-19.999
-6.105	-19.999
-6.103	-19.999
-6.101	-19.999
-6.099	-19.999
-6.097	-19.999
-6.095	-19.999
-6.093	-19.999
-6.091	-19.999
-6.089	-19.999
-6.087	-19.999
-6.085	-19.999
-6.083	-19.999
-6.081	-19.999
-6.079	-19.999
-6.077	-19.999
-6.075	-19.999
-6.073	-19.999
-6.071	-19.999
-6.069	-19.999
-6.067	-19.999
-6.065	-19.999
-6.063	-19.999
-6.061	-19.999
-6.059	-19.999
-6.057	-19.999
-6.055	-19.999
-6.053	-19.999
-6.051	-19.999
-6.049	-19.999
-6.047	-19.999
-6.045	-19.999
-6.043	-19.999
-6.041	-19.999
-6.039	-19.999
-6.037	-19.999
-6.035	-19.999
-6.033	-19.999
-6.031	-19.999
-6.029	-19.999
-6.027	-19.999
-6.025	-19.999
-6.023	-19.999
-6.021	-19.999
-6.019	-19.999
-6.017	-19.999
-6.015	-19.999
-6.013	-19.999
-6.011	-19.999
-6.009	-19.999
-6.007	-19.999
-6.005	-19.999
-6.003	-19.999
-6.001	-19.999
-5.999	-19.999
-5.997	-19.999
-5.995	-19.999
-5.993	-19.999
-5.991	-19.999
-5.989	-19.999
-5.987	-19.999
-5.985	-19.999
-5.983	-19.999
-5.981	-19.999
-5.979	-19.999
-5.977	-19.999
-5.975	-19.999
-5.973	-19.999
-5.971	-19.999
-5.969	-19.999
-5.967	-19.999
-5.965	-19.999
-5.963	-19.999
-5.961	-19.999
-5.959	-19.999
-5.957	-19.999
-5.955	-19.999
-5.953	-19.999
-5.951	-19.999
-5.949	-19.999
-5.947	-19.999
-5.945	-19.999
-5.943	-19.999
-5.941	-19.999
-5.939	-19.999
-5.937	-19.999
-5.935	-19.999
-5.933	-19.999
-5.931	-19.999
-5.929	-19.999
-5.927	-19.999
-5.925	-19.999
-5.923	-19.999
-5.921	-19.999
-5.919	-19.999
-5.917	-19.999
-5.915	-19.999
-5.913	-19.999
-5.911	-19.999
-5.909	-19.999
-5.907	-19.999
-5.905	-19.999
-5.903	-19.999
-5.901	-19.999
-5.899	-19.999
-5.897	-19.999
-5.895	-19.999
-5.893	-19.999
-5.891	-19.999
-5.889	-19.999
-5.887	-19.999
-5.885	-19.999
-5.883	-19.999
-5.881	-19.999
-5.879	-19.999
-5.877	-19.999
-5.875	-19.999
-5.873	-19.999
-5.871	-19.999
-5.869	-19.999
-5.867	-19.999
-5.865	-19.999
-5.863	-19.999
-5.861	-19.999
-5.859	-19.999
-5.857	-19.999
-5.855	-19.999
-5.853	-19.999
-5.851	-19.999
-5.849	-19.999
-5.847	-19.999
-5.845	-19.999
-5.843	-19.999
-5.841	-19.999
-5.839	-19.999
-5.837	-19.999
-5.835	-19.999
-5.833	-19.999
-5.831	-19.999
-5.829	-19.999
-5.827	-19.999
-5.825	-19.999
-5.823	-19.999
-5.821	-19.999
-5.819	-19.999
-5.817	-19.999
-5.815	-19.999
-5.813	-19.999
-5.811	-19.999
-5.809	-19.999
-5.807	-19.999
-5.805	-19.999
-5.803	-19.999
-5.801	-19.999
-5.799	-19.999
-5.797	-19.999
-5.795	-19.999
-5.793	-19.999
-5.791	-19.999
-5.789	-19.999
-5.787	-19.999
-5.785	-19.999
-5.783	-19.999
-5.781	-19.999
-5.779	-19.999
-5.777	-19.999
-5.775	-19.999
-5.773	-19.999
-5.771	-19.999
-5.769	-19.999
-5.767	-19.999
-5.765	-19.999
-5.763	-19.999
-5.761	-19.999
-5.759	-19.999
-5.757	-19.999
-5.755	-19.999
-5.753	-19.999
-5.751	-19.999
-5.749	-19.999
-5.747	-19.999
-5.745	-19.999
-5.743	-19.999
-5.741	-19.999
-5.739	-19.999
-5.737	-19.999
-5.735	-19.999
-5.733	-19.999
-5.731	-19.999
-5.729	-19.999
-5.727	-19.999
-5.725	-19.999
-5.723	-19.999
-5.721	-19.999
-5.719	-19.999
-5.717	-19.999
-5.715	-19.999
-5.713	-19.999
-5.711	-19.999
-5.709	-19.999
-5.707	-19.999
-5.705	-19.999
-5.703	-19.999
-5.701	-19.999
-5.699	-19.999
-5.697	-19.999
-5.695	-19.999
-5.693	-19.999
-5.691	-19.999
-5.689	-19.999
-5.687	-19.999
-5.685	-19.999
-5.683	-19.999
-5.681	-19.999
-5.679	-19.999
-5.677	-19.999
-5.675	-19.999
-5.673	-19.999
-5.671	-19.999
-5.669	-19.999
-5.667	-19.999
-5.665	-19.999
-5.663	-19.999
-5.661	-19.999
-5.659	-19.999
-5.657	-19.999
-5.655	-19.999
-5.653	-19.999
-5.651	-19.999
-5.649	-19.999
-5.647	-19.999
-5.645	-19.999
-5.643	-19.999
-5.641	-19.999
-5.639	-19.999
-5.637	-19.999
-5.635	-19.999
-5.633	-19.999
-5.631	-19.999
-5.629	-19.999
-5.627	-19.999
-5.625	-19.999
-5.623	-19.999
-5.621	-19.999
-5.619	-19.999
-5.617	-19.999
-5.615	-19.999
-5.613	-19.999
-5.611	-19.999
-5.609	-19.999
-5.607	-19.999
-5.605	-19.999
-5.603	-19.999
-5.601	-19.999
-5.599	-19.999
-5.597	-19.999
-5.595	-19.999
-5.593	-19.999
-5.591	-19.999
-5.589	-19.999
-5.587	-19.999
-5.585	-19.999
-5.583	-19.999
-5.581	-19.999
-5.579	-19.999
-5.577	-19.999
-5.575	-19.999
-5.573	-19.999
-5.571	-19.999
-5.569	-19.999
-5.567	-19.999
-5.565	-19.999
-5.563	-19.999
-5.561	-19.999
-5.559	-19.999
-5.557	-19.999
-5.555	-19.999
-5.553	-19.999
-5.551	-19.999
-5.549	-19.999
-5.547	-19.999
-5.545	-19.999
-5.543	-19.999
-5.541	-19.999
-5.539	-19.999
-5.537	-19.999
-5.535	-19.999
-5.533	-19.999
-5.531	-19.999
-5.529	-19.999
-5.527	-19.999
-5.525	-19.999
-5.523	-19.999
-5.521	-19.999
-5.519	-19.999
-5.517	-19.999
-5.515	-19.999
-5.513	-19.999
-5.511	-19.999
-5.509	-19.999
-5.507	-19.999
-5.505	-19.999
-5.503	-19.999
-5.501	-19.999
-5.499	-19.999
-5.497	-19.999
-5.495	-19.999
-5.493	-19.999
-5.491	-19.999
-5.489	-19.999
-5.487	-19.999
-5.485	-19.999
-5.483	-19.999
-5.481	-19.999
-5.479	-19.999
-5.477	-19.999
-5.475	-19.999
-5.473	-19.999
-5.471	-19.999
-5.469	-19.999
-5.467	-19.999
-5.465	-19.999
-5.463	-19.999
-5.461	-19.999
-5.459	-19.999
-5.457	-19.999
-5.455	-19.999
-5.453	-19.999
-5.451	-19.999
-5.449	-19.999
-5.447	-19.999
-5.445	-19.999
-5.443	-19.999
-5.441	-19.999
-5.439	-19.999
-5.437	-19.999
-5.435	-19.999
-5.433	-19.999
-5.431	-19.999
-5.429	-19.999
-5.427	-19.999
-5.425	-19.999
-5.423	-19.999
-5.421	-19.999
-5.419	-19.999
-5.417	-19.999
-5.415	-19.999
-5.413	-19.999
-5.411	-19.999
-5.409	-19.999
-5.407	-19.999
-5.405	-19.999
-5.403	-19.999
-5.401	-19.999
-5.399	-19.999
-5.397	-19.999
-5.395	-19.999
-5.393	-19.999
-5.391	-19.999
-5.389	-19.999
-5.387	-19.999
-5.385	-19.999
-5.383	-19.999
-5.381	-19.999
-5.379	-19.999
-5.377	-19.999
-5.375	-19.999
-5.373	-19.999
-5.371	-19.999
-5.369	-19.999
-5.367	-19.999
-5.365	-19.999
-5.363	-19.999
-5.361	-19.999
-5.359	-19.999
-5.357	-19.999
-5.355	-19.999
-5.353	-19.999
-5.351	-19.999
-5.349	-19.999
-5.347	-19.999
-5.345	-19.999
-5.343	-19.999
-5.341	-19.999
-5.339	-19.999
-5.337	-19.999
-5.335	-19.999
-5.333	-19.999
-5.331	-19.999
-5.329	-19.999
-5.327	-19.999
-5.325	-19.999
-5.323	-19.999
-5.321	-19.999
-5.319	-19.999
-5.317	-19.999
-5.315	-19.999
-5.313	-19.999
-5.311	-19.999
-5.309	-19.999
-5.307	-19.999
-5.305	-19.999
-5.303	-19.999
-5.301	-19.999
-5.299	-19.999
-5.297	-19.999
-5.295	-19.999
-5.293	-19.999
-5.291	-19.999
-5.289	-19.999
-5.287	-19.999
-5.285	-19.999
-5.283	-19.999
-5.281	-19.999
-5.279	-19.999
-5.277	-19.999
-5.275	-19.999
-5.273	-19.999
-5.271	-19.999
-5.269	-19.999
-5.267	-19.999
-5.265	-19.999
-5.263	-19.999
-5.261	-19.999
-5.259	-19.999
-5.257	-19.999
-5.255	-19.999
-5.253	-19.999
-5.251	-19.999
-5.249	-19.999
-5.247	-19.999
-5.245	-19.999
-5.243	-19.999
-5.241	-19.999
-5.239	-19.999
-5.237	-19.999
-5.235	-19.999
-5.233	-19.999
-5.231	-19.999
-5.229	-19.999
-5.227	-19.999
-5.225	-19.999
-5.223	-19.999
-5.221	-19.999
-5.219	-19.999
-5.217	-19.999
-5.215	-19.999
-5.213	-19.999
-5.211	-19.999
-5.209	-19.999
-5.207	-19.999
-5.205	-19.999
-5.203	-19.999
-5.201	-19.999
-5.199	-19.999
-5.197	-19.999
-5.195	-19.999
-5.193	-19.999
-5.191	-19.999
-5.189	-19.999
-5.187	-19.999
-5.185	-19.999
-5.183	-19.999
-5.181	-19.999
-5.179	-19.999
-5.177	-19.999
-5.175	-19.999
-5.173	-19.999
-5.171	-19.999
-5.169	-19.999
-5.167	-19.999
-5.165	-19.999
-5.163	-19.999
-5.161	-19.999
-5.159	-19.999
-5.157	-19.999
-5.155	-19.999
-5.153	-19.999
-5.151	-19.999
-5.149	-19.999
-5.147	-19.999
-5.145	-19.999
-5.143	-19.999
-5.141	-19.999
-5.139	-19.999
-5.137	-19.999
-5.135	-19.999
-5.133	-19.999
-5.131	-19.999
-5.129	-19.999
-5.127	-19.999
-5.125	-19.999
-5.123	-19.999
-5.121	-19.999
-5.119	-19.999
-5.117	-19.999
-5.115	-19.999
-5.113	-19.999
-5.111	-19.999
-5.109	-19.999
-5.107	-19.999
-5.105	-19.999
-5.103	-19.999
-5.101	-19.999
-5.099	-19.999
-5.097	-19.999
-5.095	-19.999
-5.093	-19.999
-5.091	-19.999
-5.089	-19.999
-5.087	-19.999
-5.085	-19.999
-5.083	-19.999
-5.081	-19.999
-5.079	-19.999
-5.077	-19.999
-5.075	-19.999
-5.073	-19.999
-5.071	-19.999
-5.069	-19.999
-5.067	-19.999
-5.065	-19.999
-5.063	-19.999
-5.061	-19.999
-5.059	-19.999
-5.057	2.381
-5.055	2.59
-5.053	2.953
-5.051	3.249
-5.049	3.64
-5.047	4.418
-5.045	5.128
-5.043	5.885
-5.041	6.64
-5.039	7.438
-5.037	8.399
-5.035	9.393
-5.033	10.49
-5.031	11.822
-5.029	13.285
-5.027	14.73
-5.025	16.298
-5.023	17.935
-5.021	19.903
-5.019	-19.999
-5.017	-19.999
-5.015	-19.999
-5.013	-19.999
-5.011	-19.999
-5.009	-19.999
-5.007	-19.999
-5.005	-19.999
-5.003	-19.999
-5.001	-19.999
-4.999	-19.999
-4.997	-19.999
-4.995	-19.999
-4.993	-19.999
-4.991	-19.999
-4.989	-19.999
-4.987	-19.999
-4.985	-19.999
-4.983	-19.999
-4.981	-19.999
-4.979	-19.999
-4.977	-19.999
-4.975	-19.999
-4.973	-19.999
-4.971	-19.999
-4.969	-19.999
-4.967	-19.999
-4.965	-19.999
-4.963	-19.999
-4.961	-19.999
-4.959	-19.999
-4.957	-19.999
-4.955	-19.999
-4.953	-19.999
-4.951	-19.999
-4.949	-19.999
-4.947	-19.999
-4.945	-19.999
-4.943	-19.999
-4.941	-19.999
-4.939	-19.999
-4.937	-19.999
-4.935	-19.999
-4.933	-19.999
-4.931	-19.999
-4.929	-19.999
-4.927	-19.999
-4.925	-19.999
-4.923	-19.999
-4.921	-19.999
-4.919	-19.999
-4.917	-19.999
-4.915	-19.999
-4.913	-19.999
-4.911	-19.999
-4.909	-19.999
-4.907	-19.999
-4.905	-19.999
-4.903	-19.999
-4.901	-19.999
-4.899	-19.999
-4.897	-19.999
-4.895	-19.999
-4.893	-19.999
-4.891	-19.999
-4.889	-19.999
-4.887	-19.999
-4.885	-19.999
-4.883	-19.999
-4.881	-19.999
-4.879	-19.999
-4.877	-19.999
-4.875	-19.999
-4.873	-19.999
-4.871	-19.999
-4.869	-19.999
-4.867	-19.999
-4.865	-19.999
-4.863	-19.999
-4.861	-19.999
-4.859	-19.999
-4.857	-19.999
-4.855	-19.999
-4.853	-19.999
-4.851	-19.999
-4.849	-19.999
-4.847	-19.999
-4.845	-19.999
-4.843	-19.999
-4.841	-19.999
-4.839	-19.999
-4.837	-19.999
-4.835	-19.999
-4.833	-19.999
-4.831	-19.999
-4.829	-19.999
-4.827	-19.999
-4.825	-19.999
-4.823	-19.999
-4.821	-19.999
-4.819	-19.999
-4.817	-19.999
-4.815	-19.999
-4.813	-19.999
-4.811	-19.999
-4.809	-19.999
-4.807	-19.999
-4.805	-19.999
-4.803	-19.999
-4.801	-19.999
-4.799	-19.999
-4.797	-19.999
-4.795	-19.999
-4.793	-19.999
-4.791	-19.999
-4.789	-19.999
-4.787	-19.999
-4.785	-19.999
-4.783	-19.999
-4.781	4.76
-4.779	4.901
-4.777	5.372
-4.775	5.985
-4.773	6.659
-4.771	7.25
-4.769	7.83
-4.767	8.372
-4.765	8.856
-4.763	9.445
-4.761	10.133
-4.759	10.974
-4.757	11.847
-4.755	12.608
-4.753	13.172
-4.751	13.962
-4.749	14.644
-4.747	15.461
-4.745	16.177
-4.743	16.995
-4.741	17.569
-4.739	18.306
-4.737	18.825
-4.735	19.438
-4.733	-19.999
-4.731	-19.999
-4.729	-19.999
-4.727	-19.999
-4.725	-19.999
-4.723	-19.999
-4.721	-19.999
-4.719	-19.999
-4.717	-19.999
-4.715	-19.999
-4.713	-19.999
-4.711	-19.999
-4.709	-19.999
-4.707	-19.999
-4.705	-19.999
-4.703	-19.999
-4.701	-19.999
-4.699	-19.999
-4.697	-19.999
-4.695	-19.999
-4.693	-19.999
-4.691	-19.999
-4.689	-19.999
-4.687	-19.999
-4.685	-19.999
-4.683	-19.999
-4.681	-19.999
-4.679	-19.999
-4.677	-19.999
-4.675	-19.999
-4.673	-19.999
-4.671	-19.999
-4.669	-19.999
-4.667	-19.999
-4.665	-19.999
-4.663	-19.999
-4.661	-19.999
-4.659	-19.999
-4.657	-19.999
-4.655	-19.999
-4.653	-19.999
-4.651	-19.999
-4.649	-19.999
-4.647	-19.999
-4.645	-19.999
-4.643	-19.999
-4.641	-19.999
-4.639	-19.999
-4.637	-19.999
-4.635	-19.999
-4.633	-19.999
-4.631	-19.999
-4.629	-19.999
-4.627	-19.999
-4.625	-19.999
-4.623	-19.999
-4.621	-19.999
-4.619	-19.999
-4.617	-19.999
-4.615	-19.999
-4.613	-19.999
-4.611	-19.999
-4.609	-19.999
-4.607	-19.999
-4.605	2.548
-4.603	2.953
-4.601	3.314
-4.599	3.612
-4.597	3.972
-4.595	4.177
-4.593	4.481
-4.591	5.013
-4.589	5.77
-4.587	6.571
-4.585	7.353
-4.583	8.117
-4.581	8.99
-4.579	9.923
-4.577	10.725
-4.575	11.872
-4.573	13.114
-4.571	14.474
-4.569	15.772
-4.567	17.483
-4.565	19.336
-4.563	-19.999
-4.561	-19.999
-4.559	-19.999
-4.557	-19.999
-4.555	-19.999
-4.553	-19.999
-4.551	-19.999
-4.549	-19.999
-4.547	-19.999
-4.545	-19.999
-4.543	-19.999
-4.541	-19.999
-4.539	-19.999
-4.537	-19.999
-4.535	-19.999
-4.533	-19.999
-4.531	-19.999
-4.529	-19.999
-4.527	-19.999
-4.525	-19.999
-4.523	-19.999
-4.521	-19.999
-4.519	-19.999
-4.517	-19.999
-4.515	-19.999
-4.513	-19.999
-4.511	-19.999
-4.509	-19.999
-4.507	-19.999
-4.505	-19.999
-4.503	-19.999
-4.501	-19.999
-4.499	-19.999
-4.497	-19.999
-4.495	-19.999
-4.493	-19.999
-4.491	-19.999
-4.489	-19.999
-4.487	-19.999
-4.485	-19.999
-4.483	-19.999
-4.481	-19.999
-4.479	-19.999
-4.477	-19.999
-4.475	-19.999
-4.473	-19.999
-4.471	-19.999
-4.469	-19.999
-4.467	-19.999
-4.465	-19.999
-4.463	-19.999
-4.461	-19.999
-4.459	-19.999
-4.457	-19.999
-4.455	-19.999
-4.453	-19.999
-4.451	-19.999
-4.449	-19.999
-4.447	-19.999
-4.445	-19.999
-4.443	-19.999
-4.441	-19.999
-4.439	-19.999
-4.437	-19.999
-4.435	-19.999
-4.433	-19.999
-4.431	-19.999
-4.429	-19.999
-4.427	-19.999
-4.425	-19.999
-4.423	-19.999
-4.421	-19.999
-4.419	-19.999
-4.417	-19.999
-4.415	-19.999
-4.413	-19.999
-4.411	-19.999
-4.409	-19.999
-4.407	-19.999
-4.405	-19.999
-4.403	-19.999
-4.401	-19.999
-4.399	-19.999
-4.397	-19.999
-4.395	-19.999
-4.393	-19.999
-4.391	-19.999
-4.389	-19.999
-4.387	-19.999
-4.385	-19.999
-4.383	-19.999
-4.381	-19.999
-4.379	-19.999
-4.377	-19.999
-4.375	-19.999
-4.373	-19.999
-4.371	-19.999
-4.369	-19.999
-4.367	-19.999
-4.365	-19.999
-4.363	-19.999
-4.361	-19.999
-4.359	-19.999
-4.357	-19.999
-4.355	-19.999
-4.353	-19.999
-4.351	-19.999
-4.349	-19.999
-4.347	-19.999
-4.345	-19.999
-4.343	3.297
-4.341	3.709
-4.339	4.189
-4.337	4.767
-4.335	5.339
-4.333	6.044
-4.331	6.784
-4.329	7.631
-4.327	8.571
-4.325	9.618
-4.323	10.749
-4.321	11.93
-4.319	13.206
-4.317	15.034
-4.315	16.812
-4.313	18.394
-4.311	18.044
-4.309	19.172
-4.307	-19.999
-4.305	-19.999
-4.303	-19.999
-4.301	-19.999
-4.299	-19.999
-4.297	2.391
-4.295	3.24
-4.293	4.073
-4.291	5.03
-4.289	6.009
-4.287	7.125
-4.285	7.982
-4.283	9.062
-4.281	10.47
-4.279	11.787
-4.277	13.182
-4.275	14.673
-4.273	8.535
-4.271	9.867
-4.269	11.123
-4.267	12.333
-4.265	13.337
-4.263	14.473
-4.261	15.577
-4.259	16.731
-4.257	17.706
-4.255	18.634
-4.253	19.446
-4.251	16.751
-4.249	18.298
-4.247	19.847
-4.245	-19.999
-4.243	-19.999
-4.241	-19.999
-4.239	-19.999
-4.237	-19.999
-4.235	-19.999
-4.233	-19.999
-4.231	-19.999
-4.229	-19.999
-4.227	-19.999
-4.225	3.677
-4.223	3.95
-4.221	4.082
-4.219	4.292
-4.217	4.452
-4.215	4.669
-4.213	4.953
-4.211	5.4
-4.209	5.881
-4.207	6.437
-4.205	7.087
-4.203	7.893
-4.201	8.956
-4.199	10.071
-4.197	11.317
-4.195	12.408
-4.193	13.474
-4.191	14.455
-4.189	15.274
-4.187	16.202
-4.185	17.137
-4.183	18.009
-4.181	18.745
-4.179	19.453
-4.177	4.133
-4.175	4.249
-4.173	4.395
-4.171	4.605
-4.169	4.742
-4.167	4.962
-4.165	5.088
-4.163	5.316
-4.161	5.631
-4.159	6.055
-4.157	6.447
-4.155	6.812
-4.153	7.222
-4.151	7.641
-4.149	8.145
-4.147	8.448
-4.145	8.877
-4.143	9.296
-4.141	9.721
-4.139	9.831
-4.137	10.055
-4.135	10.339
-4.133	10.675
-4.131	10.873
-4.129	10.979
-4.127	11.23
-4.125	11.476
-4.123	11.755
-4.121	12.032
-4.119	12.569
-4.117	13.168
-4.115	11.841
-4.113	13.23
-4.111	14.495
-4.109	15.889
-4.107	17.275
-4.105	18.662
-4.103	7.752
-4.101	8.605
-4.099	9.687
-4.097	11.203
-4.095	12.907
-4.093	14.696
-4.091	16.601
-4.089	18.354
-4.087	19.967
-4.085	8.527
-4.083	9.974
-4.081	11.497
-4.079	13.129
-4.077	14.616
-4.075	15.908
-4.073	17.514
-4.071	18.677
-4.069	19.95
-4.067	-19.999
-4.065	-19.999
-4.063	-19.999
-4.061	2.349
-4.059	2.754
-4.057	3.192
-4.055	3.73
-4.053	4.208
-4.051	4.552
-4.049	5.009
-4.047	5.567
-4.045	6.187
-4.043	6.549
-4.041	6.89
-4.039	7.247
-4.037	7.591
-4.035	7.993
-4.033	8.433
-4.031	8.968
-4.029	9.507
-4.027	9.952
-4.025	10.487
-4.023	11.071
-4.021	11.748
-4.019	12.327
-4.017	12.976
-4.015	13.403
-4.013	14.063
-4.011	15.223
-4.009	16.911
-4.007	18.72
-4.005	15.862
-4.003	17.084
-4.001	18.451
-3.999	19.671
-3.997	3.533
-3.995	3.779
-3.993	4.265
-3.991	4.762
-3.989	5.426
-3.987	5.955
-3.985	6.474
-3.983	6.986
-3.981	7.294
-3.979	7.664
-3.977	5.333
-3.975	5.939
-3.973	6.557
-3.971	7.293
-3.969	8.053
-3.967	8.816
-3.965	9.369
-3.963	9.963
-3.961	10.645
-3.959	11.429
-3.957	12.052
-3.955	12.943
-3.953	13.765
-3.951	14.449
-3.949	15.244
-3.947	16.071
-3.945	16.528
-3.943	16.799
-3.941	17.027
-3.939	17.41
-3.937	18.051
-3.935	18.777
-3.933	19.613
-3.931	17.266
-3.929	18.141
-3.927	18.879
-3.925	19.959
-3.923	-19.999
-3.921	-19.999
-3.919	-19.999
-3.917	-19.999
-3.915	-19.999
-3.913	-19.999
-3.911	-19.999
-3.909	2.075
-3.907	2.655
-3.905	3.625
-3.903	4.968
-3.901	6.419
-3.899	8.09
-3.897	9.748
-3.895	11.337
-3.893	12.962
-3.891	14.802
-3.889	3.871
-3.887	4.607
-3.885	5.624
-3.883	6.525
-3.881	7.698
-3.879	9.185
-3.877	10.71
-3.875	12.447
-3.873	14.511
-3.871	16.24
-3.869	17.947
-3.867	19.861
-3.865	15.679
-3.863	16.62
-3.861	17.842
-3.859	18.818
-3.857	19.779
-3.855	-19.999
-3.853	2.766
-3.851	3.391
-3.849	4.315
-3.847	5.378
-3.845	3.486
-3.843	4.036
-3.841	5.381
-3.839	6.704
-3.837	8.091
-3.835	9.522
-3.833	10.988
-3.831	12.654
-3.829	9.549
-3.827	10.499
-3.825	11.427
-3.823	12.247
-3.821	12.934
-3.819	13.772
-3.817	8.857
-3.815	10.06
-3.813	11.32
-3.811	12.465
-3.809	13.688
-3.807	15.068
-3.805	16.49
-3.803	9.379
-3.801	10.484
-3.799	11.472
-3.797	5.552
-3.795	6.333
-3.793	7.392
-3.791	8.271
-3.789	9.179
-3.787	10.142
-3.785	8.059
-3.783	9.415
-3.781	10.862
-3.779	12.431
-3.777	14.263
-3.775	16.137
-3.773	17.425
-3.771	18.598
-3.769	9.806
-3.767	2.953
-3.765	3.618
-3.763	4.459
-3.761	5.515
-3.759	6.59
-3.757	7.371
-3.755	8.036
-3.753	8.806
-3.751	9.704
-3.749	10.724
-3.747	10.257
-3.745	11.073
-3.743	11.735
-3.741	12.466
-3.739	13.14
-3.737	13.659
-3.735	14.194
-3.733	14.872
-3.731	15.608
-3.729	16.471
-3.727	17.045
-3.725	17.662
-3.723	17.995
-3.721	18.241
-3.719	16.252
-3.717	16.705
-3.715	16.717
-3.713	17.57
-3.711	18.043
-3.709	6.975
-3.707	7.822
-3.705	8.761
-3.703	9.888
-3.701	10.864
-3.699	8.13
-3.697	9.322
-3.695	10.834
-3.693	11.535
-3.691	12.649
-3.689	13.753
-3.687	14.838
-3.685	16.051
-3.683	10.092
-3.681	7.782
-3.679	8.847
-3.677	9.839
-3.675	10.917
-3.673	12.123
-3.671	11.696
-3.669	12.815
-3.667	13.815
-3.665	14.672
-3.663	15.785
-3.661	17.231
-3.659	18.726
-3.657	16.391
-3.655	17.495
-3.653	18.683
-3.651	19.881
-3.649	19.811
-3.647	3.657
-3.645	4.512
-3.643	5.485
-3.641	4.052
-3.639	5.276
-3.637	6.667
-3.635	8.178
-3.633	9.664
-3.631	11.037
-3.629	12.645
-3.627	14.163
-3.625	15.391
-3.623	16.769
-3.621	18.232
-3.619	19.507
-3.617	11.014
-3.615	11.901
-3.613	12.932
-3.611	14.026
-3.609	15.005
-3.607	15.911
-3.605	5.543
-3.603	6.268
-3.601	3.666
-3.599	4.005
-3.597	4.564
-3.595	5.323
-3.593	6.332
-3.591	7.325
-3.589	8.318
-3.587	9.121
-3.585	8.449
-3.583	9.483
-3.581	10.442
-3.579	11.613
-3.577	12.759
-3.575	13.985
-3.573	11.126
-3.571	11.953
-3.569	7.285
-3.567	8.144
-3.565	9.175
-3.563	9.666
-3.561	10.885
-3.559	11.574
-3.557	12.289
-3.555	13.202
-3.553	14.162
-3.551	15.403
-3.549	16.738
-3.547	17.303
-3.545	18.096
-3.543	17.931
-3.541	19.338
-3.539	12.265
-3.537	13.388
-3.535	14.519
-3.533	15.802
-3.531	16.827
-3.529	17.93
-3.527	19.154
-3.525	2.659
-3.523	2.785
-3.521	3.651
-3.519	4.401
-3.517	5.358
-3.515	6.314
-3.513	7.386
-3.511	8.371
-3.509	9.419
-3.507	10.447
-3.505	11.438
-3.503	5.477
-3.501	5.62
-3.499	6.296
-3.497	6.144
-3.495	6.985
-3.493	8.175
-3.491	8.906
-3.489	9.297
-3.487	10.028
-3.485	8.808
-3.483	9.706
-3.481	10.544
-3.479	11.551
-3.477	12.173
-3.475	12.626
-3.473	12.894
-3.471	13.633
-3.469	14.076
-3.467	14.384
-3.465	14.657
-3.463	15.15
-3.461	15.523
-3.459	16.093
-3.457	16.331
-3.455	16.771
-3.453	17.522
-3.451	17.429
-3.449	17.847
-3.447	18.354
-3.445	18.835
-3.443	19.143
-3.441	19.427
-3.439	19.586
-3.437	19.657
-3.435	-19.999
-3.433	-19.999
-3.431	-19.999
-3.429	-19.999
-3.427	-19.999
-3.425	-19.999
-3.423	-19.999
-3.421	-19.999
-3.419	-19.999
-3.417	-19.999
-3.415	2.842
-3.413	3.33
-3.411	3.765
-3.409	4.256
-3.407	4.756
-3.405	5.159
-3.403	5.633
-3.401	6.183
-3.399	6.875
-3.397	7.649
-3.395	8.482
-3.393	9.353
-3.391	10.009
-3.389	10.496
-3.387	6.055
-3.385	6.955
-3.383	7.733
-3.381	8.578
-3.379	9.346
-3.377	10.228
-3.375	10.921
-3.373	11.711
-3.371	10.473
-3.369	11.512
-3.367	12.822
-3.365	14.162
-3.363	15.468
-3.361	16.794
-3.359	18.018
-3.357	18.908
-3.355	14.195
-3.353	14.934
-3.351	7.445
-3.349	8.149
-3.347	8.778
-3.345	9.346
-3.343	10.333
-3.341	4.884
-3.339	3.729
-3.337	3.916
-3.335	4.343
-3.333	3.876
-3.331	4.599
-3.329	5.078
-3.327	5.441
-3.325	6.233
-3.323	6.993
-3.321	7.688
-3.319	8.274
-3.317	9.065
-3.315	9.573
-3.313	10.381
-3.311	11.234
-3.309	12.198
-3.307	12.294
-3.305	12.894
-3.303	11.245
-3.301	11.9
-3.299	12.127
-3.297	12.469
-3.295	11.004
-3.293	11.837
-3.291	12.869
-3.289	13.208
-3.287	14.041
-3.285	14.861
-3.283	15.87
-3.281	16.476
-3.279	16.91
-3.277	14.484
-3.275	15.323
-3.273	16.397
-3.271	17.325
-3.269	14.528
-3.267	15.187
-3.265	16.047
-3.263	16.433
-3.261	17.351
-3.259	18.04
-3.257	18.776
-3.255	10.794
-3.253	11.446
-3.251	4.121
-3.249	4.95
-3.247	5.852
-3.245	6.936
-3.243	8.177
-3.241	9.333
-3.239	10.492
-3.237	11.579
-3.235	12.548
-3.233	13.334
-3.231	14.058
-3.229	14.871
-3.227	15.681
-3.225	14.801
-3.223	15.669
-3.221	16.586
-3.219	17.552
-3.217	18.58
-3.215	6.143
-3.213	5.449
-3.211	6.403
-3.209	7.196
-3.207	8.14
-3.205	9.075
-3.203	9.985
-3.201	11.074
-3.199	12.004
-3.197	12.771
-3.195	10.388
-3.193	11.159
-3.191	11.956
-3.189	12.879
-3.187	9.441
-3.185	10.372
-3.183	11.055
-3.181	12.031
-3.179	13.106
-3.177	10.003
-3.175	11.11
-3.173	12.222
-3.171	8.965
-3.169	9.665
-3.167	10.231
-3.165	10.756
-3.163	10.859
-3.161	11.517
-3.159	12.149
-3.157	12.674
-3.155	13.283
-3.153	11.554
-3.151	12.057
-3.149	12.753
-3.147	13.391
-3.145	14.043
-3.143	14.746
-3.141	15.508
-3.139	16.196
-3.137	16.876
-3.135	17.468
-3.133	18.404
-3.131	19.391
-3.129	13.017
-3.127	13.816
-3.125	14.5
-3.123	15.201
-3.121	16.036
-3.119	16.975
-3.117	17.803
-3.115	18.609
-3.113	19.174
-3.111	19.803
-3.109	18.908
-3.107	19.614
-3.105	-19.999
-3.103	-19.999
-3.101	-19.999
-3.099	2.68
-3.097	2.93
-3.095	3.24
-3.093	3.643
-3.091	4.151
-3.089	4.757
-3.087	5.338
-3.085	5.741
-3.083	6.166
-3.081	6.55
-3.079	7
-3.077	7.387
-3.075	8.045
-3.073	8.489
-3.071	8.839
-3.069	2.924
-3.067	3.718
-3.065	4.614
-3.063	5.41
-3.061	6.16
-3.059	6.924
-3.057	7.883
-3.055	8.773
-3.053	9.786
-3.051	8.659
-3.049	9.317
-3.047	10.051
-3.045	10.768
-3.043	11.421
-3.041	12.329
-3.039	7.629
-3.037	8.468
-3.035	4.54
-3.033	5.436
-3.031	6.349
-3.029	7.497
-3.027	8.354
-3.025	9.296
-3.023	10.278
-3.021	9.262
-3.019	10.105
-3.017	11.214
-3.015	11.942
-3.013	12.766
-3.011	10.955
-3.009	11.52
-3.007	12.199
-3.005	12.826
[truncated: 18,094 more rows]
